# Supplementary material for: Atribacteria Reproducing over Millions of Years in the Atlantic Abyssal Subseafloor
Source: mBio. 2020 Oct 6;11(5):e01937-20. doi: 10.1128/mBio.01937-20 (PMC7542362; doi:10.1128/mBio.01937-20)
Supplement: TABLE S3 [file mBio.01937-20-st003.xlsx]

## Sheet: Sheet1
Dataset	Sample	Replicate	# sequences (millions)	millions of mapped reads (% total)	# contigs	# annotated ORFs
Metagenomes	2.1 mbsf	A	9.3	8.7 (94%)	29185	13134
	3.5 mbsf	A	9.2	8.5 (92%)	15319	22876
	5.2 mbsf	A	4.1	3.5 (85%)	12734	9137
	15 mbsf	A	8.3	7.4 (89%)	10194	8568
	29 mbsf	A	10.7	10.1 (94%)	2725	2894
Metatranscriptomes	0.1 mbsf	A	4.1	3.1 (76%)	1795	3343
		B	3.5	2.8 (80%)	2044	98
		C	4.9	4.1 (84%)	3174	305
	2.1 mbsf	A	5.2	3.2 (62%)	2382	329
		B	6.2	5.3 (85%)	1782	188
		C	21.2	19 (90%)	31254	276
	3.5 mbsf	A	3.6	3.1 (86%)	861	152
		B	2.1	1.6 (76%)	546	135
		C	3.4	2.3 (68%)	1124	2963
		D	3.1	2.4 (77%)	746	1827
		E	1.9	1.4 (74%)	550	1304
		F	2.7	2.3 (85%)	656	1545
		G	3.1	2.4 (77%)	1030	258
	5.2 mbsf	A	5.3	2 (38%)	10204	1262
		B	3.7	1.1 (30%)	6075	1098
	6.7 mbsf	A	4.7	1.7 (36%)	5583	1748
		B	7.2	2.4 (33%)	6654	1493
	8.2 mbsf	A	5.3	3.8 (72%)	3378	2730
		B	6.1	2.7 (44%)	2055	285
	9.7 mbsf	A	3.4	2.4 (71%)	1312	306
		B	6.2	3.3 (53%)	3346	623
		C	4.5	1.5 (33%)	2571	560
	15.9 mbsf	A	1.1	0.8 (73%)	1192	72
		B	3.2	2.8 (88%)	885	132
